# Supplementary material for: Laparoscopic appendectomy and cholecystectomy in a 2-year-old with acute suppurative appendicitis and gallbladder torsion: a case report
Source: Front Pediatr. 2025 Apr 15;13:1548318. doi: 10.3389/fped.2025.1548318 (PMC12037604; doi:10.3389/fped.2025.1548318)
Supplement: Supplementary file 1 [file Table1.xlsx]

## Sheet: Sheet1
Clinical data of 30 children with GT.
	Total
Gender
Male	22	0.733333
Female	8	0.266667
Mean age, years (range)
Male	8.77	(2, 16)
Female	6.88	(1, 17)
Overall	8.2	(1, 17)
Clinical manifestations
Vomiting	22	0.733333
Abdominal pain	30	1
Fever	17	0.566667
Physical examination
Right upper abdominal tenderness	28	0.933333
Muscle rigidity	15	0.5
Poor mental status	7	0.233333
Abdominal distension	4	0.133333
Diminished bowel sounds	3	0.1
Periumbilical tenderness	3	0.1
Laboratory tests
Elevated white blood cells	23	0.766667
Elevated CRP	9	0.3
Elevated liver enzymes	6	0.2
Imaging features
Nonspecific
Asymmetric gallbladder wall thickening	23	0.766667
Gallbladder enlargement	20	0.666667
Ascites	14	0.466667
Gallbladder hydrops	4	0.133333
Biliary dilation	2	0.0666667
Gallstones	0	0
Specific
Horizontal long axis of gallbladder	6	0.2
No blood flow signal in gallbladder wall	7	0.233333
Figure of eight sign	2	0.0666667
Whirl sign	1	0.0333333
Beak sign at gallbladder neck	5	0.166667
Site of torsion
Duct	16	0.533333
Neck	8	0.266667
Body	2	0.0666667
Not mentioned	4	0.133333
Angle of torsion
Less than 180°	0	0
180°	6	0.2
More than 180°	19	0.633333
Not mentioned	5	0.166667
Surgical methods
Open cholecystectomy	15	0.5
Laparoscopic cholecystectomy	15	0.5
Course prolongation	2	0.0666667
GT caused by abdominal trauma	2	0.0666667

## Sheet: Sheet2
Cases of pediatric GT managed by laparoscopic cholecystectomy and with our patient added.
Author, year	Age (years)	Gender	Preoperative diagnosis	Time from onset to	Operation time (min)	Treatment for	Complications	Postoperative
				surgery (days)		cystic duct		hospital stay (days)
Kimura et al	11	M	GT	1	65	NA	None	4
Matsuda et al	7	F	GT	2	NA	NA	None	3
Inoue et al	9	M	GT	4	NA	NA	None	4
Farnsworth et al	6	M	Appendicitis	1	NA	NA	None	NA
Musthafa et al	17	F	biliary colic	1	NA	Endoloop	None	2
Uemura et al	3	M	GT	3	104	Endoloop	None	6
Hoshiet al	5	M	GT	NA	NA	NA	None	NA
	13	M	GT	NA	NA	NA	None	NA
Kruger et al	16	M	Appendicitis	2	NA	NA	None	2
Lemons et al	12	M	Cholecystitis	3	NA	Hem-o-lok® clips	None	1
Nuyts et al.	1	F	GT	2	65	Hem-o-lok® clips	None	3
Ren et al	6	F	GT	2	95	Non-Absorbable Suture (4–0)	None	6
Tadesse et al	7	M	GT	3	NA	NA	None	4
Tiep et al	5	F	GT	1 month	NA	NA	None	7
Yi Sun et al	13	M	Cholecystitis	11	99	Endoloop	None	4
Present case	2	M	GT,Appendicitis	0	120	Hem-o-lok® clips	None	19
